# Supplementary material for: The Impact of the Latest Danian Event on Planktic Foraminiferal Faunas at ODP Site 1210 (Shatsky Rise, Pacific Ocean)
Source: PLoS One. 2015 Nov 25;10(11):e0141644. doi: 10.1371/journal.pone.0141644 (PMC4659543; doi:10.1371/journal.pone.0141644)
Supplement: S1 Table — List of used samples for this work comprising also the excluded ones due to bad preservation. Further a list of NMDS scores (Figs 8 and 9) with sample ID. (XLSX) [file pone.0141644.s001.xlsx]

## Sheet: S1 samples
used samples						NMDS								excluded samples due to bad preservation
core	section	top [cm]	bottom [cm]	depth [mbsf]	depth [rmcd]	sample_id	axis 1	axis 2						core	section	top [cm]	bottom [cm]	depth [mbsf]	depth [rmcd]
1210-A-23	1	90.0	92.0	206.3	231.89	4	-0.338589	-0.260021						1210-A-23	1	60.0	62.0	206	231.59
1210-A-23	1	100.0	102.0	206.4	231.99	5	-0.330789	-0.211824						1210-A-23	1	85.0	87.0	206.25	231.84
1210-A-23	1	110.0	112.0	206.5	232.09	6	-0.18715	-0.0232922						1210-A-23	1	135.0	137.0	206.75	232.34
1210-A-23	1	120.0	122.0	206.6	232.19	7	-0.258531	-0.286066						1210-A-23	2	90.0	91.5	207.8	233.39
1210-A-23	1	130.0	132.0	206.7	232.29	8	-0.125623	-0.333863						1210-A-23	2	102.0	103.5	207.92	233.51
1210-A-23	2	10.0	12.0	207	232.59	10	-0.2093	0.0566647						1210-A-23	2	108.0	109.5	207.98	233.57
1210-A-23	2	20.0	22.0	207.1	232.69	11	-0.156782	-0.220668						1210-A-23	3	42.0	43.5	208.82	234.41
1210-A-23	2	35.0	37.0	207.25	232.84	12	-0.166656	0.0190155						1210-A-23	4	45.0	47.0	210.35	232.94
1210-A-23	2	60.0	62.0	207.5	233.09	13	-0.198257	-0.0505486
1210-A-23	2	70.0	72.0	207.6	233.19	14	-0.20902	-0.395122
1210-A-23	2	82.5	84.0	207.725	233.315	15	-0.197008	0.0219115
1210-A-23	2	87.0	88.5	207.77	233.36	16	-0.269314	-0.218169
1210-A-23	2	93.0	94.5	207.83	233.42	18	-0.194108	-0.185404
1210-A-23	2	97.5	99.0	207.875	233.465	19	-0.168638	0.374017
1210-A-23	2	105.0	106.5	207.95	233.54	21	-0.329912	0.0842046
1210-A-23	2	106.5	108.0	207.965	233.555	22	-0.132713	-0.24508
1210-A-23	2	112.5	114.0	208.025	233.615	24	-0.287604	0.156936
1210-A-23	2	117.0	118.5	208.07	233.66	25	-0.0429931	-0.23292
1210-A-23	2	120.0	121.5	208.1	233.69	26	-0.327351	0.254911
1210-A-23	2	123.0	124.5	208.13	233.72	27	-0.164756	-0.134417
1210-A-23	2	127.5	129.0	208.175	233.765	28	-0.293863	0.0948646
1210-A-23	2	132.0	133.5	208.22	233.81	29	-0.108759	-0.0533023
1210-A-23	2	135.0	136.5	208.25	233.84	30	-0.0677974	-0.0101157
1210-A-23	2	138.0	139.5	208.28	233.87	31	-0.302275	0.0143603
1210-A-23	2	142.5	144.0	208.325	233.915	32	-0.181264	0.00645666
1210-A-23	2	147.0	148.5	208.37	233.96	33	-0.350595	-0.099801
1210-A-23	3	0.0	1.5	208.4	233.99	34	-0.155837	0.159452
1210-A-23	3	3.0	4.5	208.43	234.02	35	-0.393207	-0.0973823
1210-A-23	3	7.5	9.0	208.475	234.065	36	-0.125627	0.043005
1210-A-23	3	12.0	13.5	208.52	234.11	37	-0.231381	0.293669
1210-A-23	3	15.0	16.5	208.55	234.14	38	-0.130903	0.16067
1210-A-23	3	18.0	19.5	208.58	234.17	39	-0.238487	0.233905
1210-A-23	3	22.5	24.0	208.625	234.215	40	-0.0719989	0.0881573
1210-A-23	3	27.0	28.5	208.67	234.26	41	-0.030225	0.193956
1210-A-23	3	30.0	31.5	208.7	234.29	42	-0.144607	0.0807262
1210-A-23	3	33.0	34.5	208.73	234.32	43	-0.0293219	0.251223
1210-A-23	3	37.5	39.0	208.775	234.365	44	-0.0446696	0.0114214
1210-A-23	3	40.5	42.0	208.805	234.395	45	-0.0319204	0.382282
1210-A-23	3	45.0	46.5	208.85	234.44	47	0.00544062	-0.0521004
1210-A-23	3	48.0	49.5	208.88	234.47	48	0.1811	0.119832
1210-A-23	3	52.5	54.0	208.925	234.515	49	0.163716	-0.0673425
1210-A-23	3	57.0	58.5	208.97	234.56	50	0.148737	0.0706657
1210-A-23	3	60.0	61.5	209	234.59	51	0.0907095	0.0281603
1210-A-23	3	63.0	64.5	209.03	234.62	52	0.0514226	0.092705
1210-A-23	3	67.5	69.0	209.075	234.665	53	0.106525	0.0113366
1210-A-23	3	72.0	73.5	209.12	234.71	54	0.153752	-0.124964
1210-A-23	3	75.0	76.5	209.15	234.74	55	0.0539484	-0.0488289
1210-A-23	3	80.0	81.5	209.2	234.79	56	0.187606	0.0232048
1210-A-23	3	95.0	96.5	209.35	234.94	57	0.197736	-0.0575428
1210-A-23	3	105.0	106.5	209.45	235.04	58	0.24817	0.289031
1210-A-23	3	120.0	121.5	209.6	235.19	59	0.428473	0.107159
1210-A-23	3	145.0	146.5	209.85	235.44	60	0.742759	-0.0872491
1210-A-23	4	5.0	7.0	209.95	235.54	61	0.822867	-0.306774
1210-A-23	4	20.0	22.0	210.1	235.69	62	0.536314	-0.20556
1210-A-23	4	70.0	72.0	210.6	236.19	65	0.723002	0.0628365
1210-A-23	4	80.0	82.0	210.7	236.29	66	0.407287	0.1776
1210-A-23	4	85.0	87.0	210.75	236.34	67	0.582191	-0.0369747
1210-A-23	4	95.0	97.0	210.85	236.44	68	0.618985	0.0222458
1210-A-23	4	110.0	112.0	211	236.59	69	0.777095	0.0587459
