# Supplementary material for: The Impact of the Latest Danian Event on Planktic Foraminiferal Faunas at ODP Site 1210 (Shatsky Rise, Pacific Ocean)
Source: PLoS One. 2015 Nov 25;10(11):e0141644. doi: 10.1371/journal.pone.0141644 (PMC4659543; doi:10.1371/journal.pone.0141644)
Supplement: S2 Table — All measured isotope data of planktic foraminifera as used in Figs 2, 5 and 8. (XLSX) [file pone.0141644.s002.xlsx]

## Sheet: S2 Isotopes Plank. Forams
Leg	Site	H	Cor	Sc	Top[cm]	Bot[cm]	depth [mbsf]	depth [rmcd]	d13C vs VPDB [‰]	d18O vs VPDB [‰]	species	size [µm]
198	1210	A	23	1	70.0	72.0	206.1	231.69	2.95369	-1.09025	M. angulata	250-355
198	1210	A	23	1	90.0	92.0	206.3	231.89	2.85689	-1.16799	M. angulata	250-355
198	1210	A	23	1	100.0	102.0	206.4	231.99	2.94271	-1.19348	M. angulata	250-355
198	1210	A	23	1	105.0	107.0	206.45	232.04	3.03154	-1.14938	M. angulata	250-355
198	1210	A	23	1	110.0	112.0	206.5	232.09	3.26519	-1.03886	M. angulata	250-355
198	1210	A	23	1	120.0	122.0	206.6	232.19	3.10141	-1.37989	M. angulata	250-355
198	1210	A	23	1	130.0	132.0	206.7	232.29	3.02358	-1.43262	M. angulata	250-355
198	1210	A	23	2	0.0	2.0	206.9	232.49	2.82593	-1.39693	M. angulata	250-355
198	1210	A	23	2	10.0	12.0	207	232.59	3.13044	-1.16816	M. angulata	250-355
198	1210	A	23	2	20.0	22.0	207.1	232.69	2.8419	-1.27366	M. angulata	250-355
198	1210	A	23	2	35.0	37.0	207.25	232.84	2.91875	-1.2927	M. angulata	250-355
198	1210	A	23	2	50.0	52.0	207.4	232.99	2.85587	-1.51319	M. angulata	250-355
198	1210	A	23	2	60.0	62.0	207.5	233.09	3.21428	-1.28342	M. angulata	250-355
198	1210	A	23	2	70.0	72.0	207.6	233.19	2.85587	-1.17744	M. angulata	250-355
198	1210	A	23	2	82.5	84.0	207.725	233.315	2.82792	-1.43101	M. angulata	250-355
198	1210	A	23	2	87.0	88.5	207.77	233.36	3.17128	-1.69459	M. angulata	250-355
198	1210	A	23	2	93.0	94.5	207.83	233.42	2.85886	-1.3368	M. angulata	250-355
198	1210	A	23	2	97.5	99.0	207.875	233.465	2.80205	-1.20724	M. angulata	250-355
198	1210	A	23	2	105.0	106.5	207.95	233.54	3.11746	-1.14911	M. angulata	250-355
198	1210	A	23	2	106.5	108.0	207.965	233.555	3.29308	-1.44364	M. angulata	250-355
198	1210	A	23	2	108.0	109.5	207.98	233.57	2.88981	-1.46909	M. angulata	250-355
198	1210	A	23	2	112.5	114.0	208.025	233.615	3.16038	-1.2764	M. angulata	250-355
198	1210	A	23	2	117.0	118.5	208.07	233.66	3.12137	-1.58234	M. angulata	250-355
198	1210	A	23	2	120.0	121.5	208.1	233.69	3.07554	-1.2323	M. angulata	250-355
198	1210	A	23	2	123.0	124.5	208.13	233.72	3.09143	-1.58535	M. angulata	250-355
198	1210	A	23	2	127.5	129.0	208.175	233.765	2.99669	-1.17918	M. angulata	250-355
198	1210	A	23	2	132.0	133.5	208.22	233.81	3.20022	-1.45606	M. angulata	250-355
198	1210	A	23	2	135.0	136.5	208.25	233.84	3.18733	-1.43276	M. angulata	250-355
198	1210	A	23	2	138.0	139.5	208.28	233.87	3.15131	-1.83791	M. angulata	250-355
198	1210	A	23	2	142.5	144.0	208.325	233.915	2.827	-1.33654	M. angulata	250-355
198	1210	A	23	2	147.0	148.5	208.37	233.96	2.71858	-1.60671	M. angulata	250-355
198	1210	A	23	3	0.0	1.5	208.4	233.99	2.8819	-1.54902	M. angulata	250-355
198	1210	A	23	3	3.0	4.5	208.43	234.02	3.09888	-1.88331	M. angulata	250-355
198	1210	A	23	3	7.5	9.0	208.475	234.065	2.99868	-1.33253	M. angulata	250-355
198	1210	A	23	3	12.0	13.5	208.52	234.11	2.95124	-1.74329	M. angulata	250-355
198	1210	A	23	3	15.0	16.5	208.55	234.14	2.94079	-1.41672	M. angulata	250-355
198	1210	A	23	3	18.0	19.5	208.58	234.17	2.65582	-1.62402	M. angulata	250-355
198	1210	A	23	3	22.5	24.0	208.625	234.215	3.09695	-1.72625	M. angulata	250-355
198	1210	A	23	3	27.0	28.5	208.67	234.26	3.03108	-1.88261	M. angulata	250-355
198	1210	A	23	3	30.0	31.5	208.7	234.29	2.89482	-1.6371	M. angulata	250-355
198	1210	A	23	3	33.0	34.5	208.73	234.32	2.57498	-1.90666	M. angulata	250-355
198	1210	A	23	3	37.5	39.0	208.775	234.365	2.73617	-1.39066	M. angulata	250-355
198	1210	A	23	3	40.5	42.0	208.805	234.395	2.61135	-1.65514	M. angulata	250-355
198	1210	A	23	3	45.0	46.5	208.85	234.44	2.70722	-1.44278	M. angulata	250-355
198	1210	A	23	3	48.0	49.5	208.88	234.47	2.97467	-1.24518	M. angulata	250-355
198	1210	A	23	3	52.5	54.0	208.925	234.515	3.0416	-1.37162	M. angulata	250-355
198	1210	A	23	3	57.0	58.5	208.97	234.56	2.62733	-1.84654	M. angulata	250-355
198	1210	A	23	3	60.0	61.5	209	234.59	2.82679	-1.44521	M. angulata	250-355
198	1210	A	23	3	63.0	64.5	209.03	234.62	2.94756	-1.50136	M. angulata	250-355
198	1210	A	23	3	67.5	69.0	209.075	234.665	3.12122	-1.70186	M. angulata	250-355
198	1210	A	23	3	72.0	73.5	209.12	234.71	3.29288	-1.64171	M. angulata	250-355
198	1210	A	23	3	75.0	76.5	209.15	234.74	2.87691	-1.54301	M. angulata	250-355
198	1210	A	23	3	80.0	81.5	209.2	234.79	3.14118	-1.62667	M. angulata	250-355
198	1210	A	23	3	95.0	96.5	209.35	234.94	2.9048	-1.30832	M. angulata	250-355
198	1210	A	23	3	95.0	96.5	209.35	234.94	3.14242	-1.54601	M. praeangulata	250-355
198	1210	A	23	3	105.0	106.5	209.45	235.04	3.01642	-1.38306	M. angulata	250-355
198	1210	A	23	3	115.0	116.5	209.55	235.14	2.60037	-1.27625	M. angulata	250-355
198	1210	A	23	3	120.0	121.5	209.6	235.19	2.83191	-1.255	M. angulata	250-355
198	1210	A	23	3	125.0	126.5	209.65	235.24	2.92277	-1.71829	M. angulata	250-355
198	1210	A	23	3	130.0	131.5	209.7	235.29	2.78887	-1.3219	M. angulata	250-355
198	1210	A	23	3	145.0	146.5	209.85	235.44	2.89083	-1.48875	M. angulata	250-355
198	1210	A	23	4	5.0	7.0	209.95	235.54	2.79401	-1.38049	M. angulata	250-355
198	1210	A	23	4	20.0	22.0	210.1	235.69	3.16713	-1.36	M. angulata	250-355
198	1210	A	23	4	30.0	32.0	210.2	235.79	2.68906	-1.19859	M. angulata	250-355
198	1210	A	23	4	70.0	72.0	210.6	236.19	3.19626	-1.46469	M. angulata	250-355
198	1210	A	23	4	75.0	77.0	210.65	236.24	2.95671	-1.6351	M. angulata	250-355
198	1210	A	23	4	80.0	82.0	210.7	236.29	3.09745	-1.24919	M. angulata	250-355
198	1210	A	23	4	85.0	87.0	210.75	236.34	2.99961	-1.10363	M. angulata	250-355
198	1210	A	23	4	95.0	97.0	210.85	236.44	2.69915	-1.1718	M. angulata	250-355
198	1210	A	23	4	110.0	112.0	211	236.59	3.08647	-1.70927	M. angulata	250-355
198	1210	A	23	3	45.0	46.5	208.85	234.44	2.47964	-1.21627	P. uncinata	250-355
198	1210	A	23	3	52.5	54.0	208.925	234.515	2.87591	-1.47285	P. uncinata	250-355
198	1210	A	23	3	57.0	58.5	208.97	234.56	3.15233	-1.40249	P. uncinata	250-355
198	1210	A	23	3	63.0	64.5	209.03	234.62	3.01043	-1.4813	P. uncinata	250-355
198	1210	A	23	3	75.0	76.5	209.15	234.74	2.87292	-1.22328	P. uncinata	250-355
198	1210	A	23	3	95.0	96.5	209.35	234.94	3.02064	-1.2303	P. uncinata	250-355
198	1210	A	23	3	120.0	121.5	209.6	235.19	2.50941	-1.32591	P. uncinata	250-355
198	1210	A	23	3	130.0	131.5	209.7	235.29	2.43156	-1.38506	P. uncinata	250-355
198	1210	A	23	3	145.0	146.5	209.85	235.44	2.47847	-1.20861	P. uncinata	250-355
198	1210	A	23	4	70.0	72.0	210.6	236.19	2.61221	-1.43519	P. uncinata	250-355
198	1210	A	23	4	110.0	112.0	211	236.59	2.56933	-1.2955	P. uncinata	250-355
198	1210	A	23	2	70.0	72.0	207.6	233.19	1.49543	-1.10127	P. varianta	180-250
198	1210	A	23	2	120.0	121.5	208.1	233.69	2.10534	-0.600868	P. varianta	250-355
198	1210	A	23	3	52.5	54.0	208.925	234.515	1.94763	-0.536722	P. varianta	250-355
198	1210	A	23	3	75.0	76.5	209.15	234.74	1.91968	-0.63294	P. varianta	250-355
198	1210	A	23	1	70.0	72.0	206.1	231.69	1.98051	-0.071406	P. pseudobulloides/variospira	250-355
198	1210	A	23	1	90.0	92.0	206.3	231.89	2.20909	-0.769052	P. pseudobulloides/variospira	250-355
198	1210	A	23	1	100.0	102.0	206.4	231.99	1.52537	-0.300495	P. pseudobulloides/variospira	250-355
198	1210	A	23	1	105.0	107.0	206.45	232.04	1.62319	-0.0820096	P. pseudobulloides/variospira	250-355
198	1210	A	23	1	110.0	112.0	206.5	232.09	2.0694	-0.00551523	P. pseudobulloides/variospira	250-355
198	1210	A	23	1	120.0	122.0	206.6	232.19	2.12325	-0.588134	P. pseudobulloides/variospira	250-355
198	1210	A	23	1	130.0	132.0	206.7	232.29	1.97552	-0.337033	P. pseudobulloides/variospira	250-355
198	1210	A	23	2	0.0	2.0	206.9	232.49	1.67708	-0.124103	P. pseudobulloides/variospira	250-355
198	1210	A	23	2	10.0	12.0	207	232.59	1.95462	-0.365333	P. pseudobulloides/variospira	250-355
198	1210	A	23	2	20.0	22.0	207.1	232.69	2.09729	-0.844704	P. pseudobulloides/variospira	250-355
198	1210	A	23	2	35.0	37.0	207.25	232.84	1.64814	-0.477889	P. pseudobulloides/variospira	250-355
198	1210	A	23	2	50.0	52.0	207.4	232.99	1.6681	-0.72143	P. pseudobulloides/variospira	250-355
198	1210	A	23	2	60.0	62.0	207.5	233.09	2.0593	-0.471101	P. pseudobulloides/variospira	250-355
198	1210	A	23	2	70.0	72.0	207.6	233.19	2.03035	-0.30169	P. pseudobulloides/variospira	250-355
198	1210	A	23	2	82.5	84.0	207.725	233.315	1.82281	-0.472352	P. pseudobulloides/variospira	250-355
198	1210	A	23	2	87.0	88.5	207.77	233.36	1.89268	-0.393165	P. pseudobulloides/variospira	250-355
198	1210	A	23	2	93.0	94.5	207.83	233.42	1.96055	-0.403189	P. pseudobulloides/variospira	250-355
198	1210	A	23	2	97.5	99.0	207.875	233.47	1.94052	-0.422984	P. pseudobulloides/variospira	250-355
198	1210	A	23	2	105.0	106.5	207.95	233.54	1.8568	-0.245059	P. pseudobulloides/variospira	250-355
198	1210	A	23	2	106.5	108.0	207.965	233.555	1.8278	-0.227775	P. pseudobulloides/variospira	250-355
198	1210	A	23	2	112.5	114.0	208.025	233.62	1.8407	0.0672025	P. pseudobulloides/variospira	250-355
198	1210	A	23	2	117.0	118.5	208.07	233.66	1.81982	-0.751497	P. pseudobulloides/variospira	250-355
198	1210	A	23	2	120.0	121.5	208.1	233.69	2.05531	-0.462079	P. pseudobulloides/variospira	250-355
198	1210	A	23	2	123.0	124.5	208.13	233.72	1.96554	-0.609676	P. pseudobulloides/variospira	180-250
198	1210	A	23	2	127.5	129.0	208.175	233.765	2.13329	-0.828384	P. pseudobulloides/variospira	250-355
198	1210	A	23	2	132.0	133.5	208.22	233.81	1.75594	-0.698379	P. pseudobulloides/variospira	180-250
198	1210	A	23	2	135.0	136.5	208.25	233.84	1.81288	-0.775264	P. pseudobulloides/variospira	250-355
198	1210	A	23	2	138.0	139.5	208.28	233.87	1.74937	-0.557426	P. pseudobulloides/variospira	180-250
198	1210	A	23	2	142.5	144.0	208.325	233.92	1.80676	-0.34279	P. pseudobulloides/variospira	250-355
198	1210	A	23	2	147.0	148.5	208.37	233.96	1.33114	-0.768886	P. pseudobulloides/variospira	250-355
198	1210	A	23	3	0.0	1.5	208.4	233.99	1.77994	-0.50064	P. pseudobulloides/variospira	250-355
198	1210	A	23	3	3.0	4.5	208.43	234.02	1.49941	-0.572589	P. pseudobulloides/variospira	250-355
198	1210	A	23	3	7.5	9.0	208.475	234.065	1.84482	-0.541733	P. pseudobulloides/variospira	250-355
198	1210	A	23	3	12.0	13.5	208.52	234.11	1.54998	-0.759046	P. pseudobulloides/variospira	180-250
198	1210	A	23	3	15.0	16.5	208.55	234.14	1.84282	-0.570799	P. pseudobulloides/variospira	250-355
198	1210	A	23	3	18.0	19.5	208.58	234.17	1.14777	-1.08579	P. pseudobulloides/variospira	250-355
198	1210	A	23	3	22.5	24.0	208.625	234.215	1.36035	-0.574625	P. pseudobulloides/variospira	250-355
198	1210	A	23	3	27.0	28.5	208.67	234.26	1.26454	-0.779091	P. pseudobulloides/variospira	250-355
198	1210	A	23	3	30.0	31.5	208.7	234.29	1.5024	-0.56056	P. pseudobulloides/variospira	250-355
198	1210	A	23	3	33.0	34.5	208.73	234.32	1.50807	-0.981553	P. pseudobulloides/variospira	250-355
198	1210	A	23	3	37.5	39.0	208.775	234.365	1.6941	-0.48761	P. pseudobulloides/variospira	250-355
198	1210	A	23	3	40.5	42.0	208.805	234.395	1.46447	-0.545525	P. pseudobulloides/variospira	250-355
198	1210	A	23	3	45.0	46.5	208.85	234.44	1.58829	-0.403419	P. pseudobulloides/variospira	250-355
198	1210	A	23	3	48.0	49.5	208.88	234.47	1.88769	-0.486385	P. pseudobulloides/variospira	250-355
198	1210	A	23	3	52.5	54.0	208.925	234.52	1.85667	-0.441028	P. pseudobulloides/variospira	250-355
198	1210	A	23	3	57.0	58.5	208.97	234.56	1.81888	-0.767985	P. pseudobulloides/variospira	180-250
198	1210	A	23	3	60.0	61.5	209	234.59	1.88563	-0.645187	P. pseudobulloides/variospira	250-355
198	1210	A	23	3	63.0	64.5	209.03	234.62	2.06528	-0.646189	P. pseudobulloides/variospira	180-250
198	1210	A	23	3	67.5	69.0	209.075	234.665	2.01437	-0.496811	P. pseudobulloides/variospira	250-355
198	1210	A	23	3	72.0	73.5	209.12	234.71	1.98643	-0.22412	P. pseudobulloides/variospira	250-355
198	1210	A	23	3	75.0	76.5	209.15	234.74	1.80975	-0.509193	P. pseudobulloides/variospira	250-355
198	1210	A	23	3	80.0	81.5	209.2	234.79	1.87165	-0.78053	P. pseudobulloides/variospira	250-355
198	1210	A	23	3	95.0	96.5	209.35	234.94	1.9336	-0.520466	P. pseudobulloides/variospira	250-355
198	1210	A	23	3	105.0	106.5	209.45	235.04	2.07128	-0.353817	P. pseudobulloides/variospira	180-250
198	1210	A	23	3	120.0	121.5	209.6	235.19	1.88363	-0.632154	P. pseudobulloides/variospira	250-355
198	1210	A	23	3	125.0	126.5	209.65	235.24	1.86673	-0.1536	P. pseudobulloides/variospira	250-355
198	1210	A	23	3	130.0	131.5	209.7	235.29	2.29782	-0.642179	P. pseudobulloides/variospira	250-355
198	1210	A	23	3	145.0	146.5	209.85	235.44	2.72011	-0.836986	P. pseudobulloides/variospira	250-355
198	1210	A	23	4	5.0	7.0	209.95	235.54	2.13124	-0.962509	P. pseudobulloides/variospira	250-355
198	1210	A	23	4	20.0	22.0	210.1	235.69	2.75793	-1.08129	P. pseudobulloides/variospira	250-355
198	1210	A	23	4	30.0	32.0	210.2	235.79	2.43156	-1.0442	P. pseudobulloides/variospira	250-355
198	1210	A	23	4	60.0	62.0	210.5	236.09	2.09023	-0.707344	P. pseudobulloides/variospira	250-355
198	1210	A	23	4	70.0	72.0	210.6	236.19	2.18404	-0.754464	P. pseudobulloides/variospira	250-355
198	1210	A	23	4	75.0	77.0	210.65	236.24	2.70218	-1.1269	P. pseudobulloides/variospira	250-355
198	1210	A	23	4	80.0	82.0	210.7	236.29	2.2071	-0.98857	P. pseudobulloides/variospira	250-355
198	1210	A	23	4	85.0	87.0	210.75	236.34	2.59833	-0.824957	P. pseudobulloides/variospira	250-355
198	1210	A	23	4	95.0	97.0	210.85	236.44	2.31479	-0.710352	P. pseudobulloides/variospira	250-355
198	1210	A	23	1	90.0	92.0	206.3	231.89	2.12884	-0.585636	A. strabocella	250-355
198	1210	A	23	1	130.0	132.0	206.7	232.29	2.00107	-0.0371538	A. strabocella	250-355
198	1210	A	23	3	105.0	106.5	209.45	235.04	2.35201	-1.61754	A. strabocella	250-355
198	1210	A	23	4	5.0	7.0	209.95	235.54	2.49675	-1.11198	A. strabocella	250-355
198	1210	A	23	2	35.0	37.0	207.25	232.84	1.66651	-1.25804	G. chapmani	250-355
198	1210	A	23	2	120.0	121.5	208.1	233.69	1.78587	-1.16586	G. chapmani	250-355
198	1210	A	23	2	35.0	37.0	207.25	232.84	1.77631	-0.186521	G.imitata	250-355
198	1210	A	23	2	90.0	91.5	207.8	233.39	1.86715	-0.0010853	G.imitata	250-355
198	1210	A	23	1	90.0	92.0	206.3	231.89	2.56504	-0.866395	I. albeari	250-355
198	1210	A	23	1	130.0	132.0	206.7	232.29	2.82256	-1.17724	I. albeari	250-355
198	1210	A	23	2	35.0	37.0	207.25	232.84	2.9432	-0.884159	I. albeari	250-355
198	1210	A	23	2	142.5	144.0	208.325	233.915	2.68866	-1.1979	I. albeari	250-355
198	1210	A	23	3	37.5	39.0	208.775	234.365	2.42265	-1.23695	I. albeari	250-355
198	1210	A	23	3	80.0	81.5	209.2	234.79	2.66521	-1.3382	I. albeari	250-355
198	1210	A	23	4	20.0	22.0	210.1	235.69	2.76902	-0.952265	I. albeari	250-355
198	1210	A	23	4	85.0	87.0	210.75	236.34	2.70214	-0.994367	I. albeari	250-355
198	1210	A	23	1	90.0	92.0	206.3	231.89	3.21684	-1.2394	M. conicotruncata	250-355
198	1210	A	23	1	130.0	132.0	206.7	232.29	3.24279	-1.2765	M. conicotruncata	250-355
198	1210	A	23	2	35.0	37.0	207.25	232.84	3.34348	-1.25603	M. conicotruncata	250-355
198	1210	A	23	2	117.0	118.5	208.07	233.66	3.36743	-1.24801	M. conicotruncata	250-355
198	1210	A	23	2	142.5	144.0	208.325	233.915	2.88531	-1.5387	M. conicotruncata	250-355
198	1210	A	23	3	37.5	39.0	208.775	234.365	2.77163	-1.54885	M. conicotruncata	250-355
198	1210	A	23	3	80.0	81.5	209.2	234.79	3.01957	-1.50059	M. conicotruncata	250-355
198	1210	A	23	4	20.0	22.0	210.1	235.69	2.91975	-1.1307	M. conicotruncata	250-355
198	1210	A	23	4	85.0	87.0	210.75	236.34	3.10242	-1.24197	M. conicotruncata	250-355
198	1210	A	23	1	90.0	92.0	206.3	231.89	3.03517	-1.35672	M. velascoensis	250-355
198	1210	A	23	1	130.0	132.0	206.7	232.29	3.0731	-1.58534	M. velascoensis	250-355
198	1210	A	23	2	35.0	37.0	207.25	232.84	2.97614	-1.24801	M. velascoensis	250-355
198	1210	A	23	2	142.5	144.0	208.325	233.915	2.48004	-1.51364	M. velascoensis	250-355
198	1210	A	23	3	37.5	39.0	208.775	234.365	2.70275	-1.45764	M. velascoensis	250-355
198	1210	A	23	3	80.0	81.5	209.2	234.79	2.69815	-1.17079	Pr. inconstans	250-355
198	1210	A	23	4	20.0	22.0	210.1	235.69	2.88381	-1.10062	Pr. inconstans	250-355
198	1210	A	23	4	85.0	87.0	210.75	236.34	3.03255	-1.37128	Pr. inconstans	250-355
198	1210	A	23	3	80.0	81.5	209.2	234.79	3.02456	-1.61186	Pr. praecursoria	250-355
198	1210	A	23	4	20.0	22.0	210.1	235.69	2.71013	-1.257	Pr. praecursoria	250-355
198	1210	A	23	4	85.0	87.0	210.75	236.34	2.58336	-1.23896	Pr. praecursoria	250-355
