# Supplementary material for: The Impact of the Latest Danian Event on Planktic Foraminiferal Faunas at ODP Site 1210 (Shatsky Rise, Pacific Ocean)
Source: PLoS One. 2015 Nov 25;10(11):e0141644. doi: 10.1371/journal.pone.0141644 (PMC4659543; doi:10.1371/journal.pone.0141644)
Supplement: S3 Table — All measured isotope data of benthic foraminifera as used in Figs 2 and 5. (XLSX) [file pone.0141644.s003.xlsx]

## Sheet: S3 Isotopes Benth. Forams
Leg	Site	H	Cor	Sc	Top[cm]	Bot[cm]	depth [mbsf]	depth [rmcd]	d13C vs VPDB [‰]	d18O vs VPDB [‰]	species	size [µm]
198	1210	A	23	1	70.0	72.0	206.1	231.69	0.77	0.13	N. truempyi	125-180
198	1210	A	23	1	90.0	92.0	206.3	231.89	0.786867	0.187034	N. truempyi	125-180
198	1210	A	23	1	100.0	102.0	206.4	231.99	0.771626	0.258666	N. truempyi	125-180
198	1210	A	23	1	100.0	102.0	206.4	231.99	0.168259	-0.0616669	N. umbonifera	125-180
198	1210	A	23	1	105.0	107.0	206.45	232.04	0.623697	0.0512921	N. truempyi	125-180
198	1210	A	23	1	105.0	107.0	206.45	232.04	0.815513	0.0305107	N. truempyi	125-180
198	1210	A	23	1	105.0	107.0	206.45	232.04	0.78457	-0.182042	N. umbonifera	125-180
198	1210	A	23	1	110.0	112.0	206.5	232.09	0.85	0.23	N. truempyi	125-180
198	1210	A	23	1	120.0	122.0	206.6	232.19	0.779579	-0.0747628	N. truempyi	125-180
198	1210	A	23	1	130.0	132.0	206.7	232.29	0.734401	0.0731443	N. truempyi	125-180
198	1210	A	23	2	0.0	2.0	206.9	232.49	0.797546	0.204964	N. truempyi	125-180
198	1210	A	23	2	10.0	12.0	207	232.59	0.55	0.13	N. truempyi	125-180
198	1210	A	23	2	20.0	22.0	207.1	232.69	0.752629	0.193935	N. truempyi	125-180
198	1210	A	23	2	35.0	37.0	207.25	232.84	0.81	0.12	N. truempyi	125-180
198	1210	A	23	2	50.0	52.0	207.4	232.99	0.705546	-0.0770238	N. truempyi	125-180
198	1210	A	23	2	60.0	62.0	207.5	233.09	0.61	0.17	N. truempyi	125-180
198	1210	A	23	2	70.0	72.0	207.6	233.19	0.77359	0.194938	N. truempyi	125-180
198	1210	A	23	2	82.5	84.0	207.725	233.315	0.67	0.21	N. truempyi	125-180
198	1210	A	23	2	82.5	84.0	207.725	233.315	0.84	0.2	N. umbonifera	125-180
198	1210	A	23	2	87.0	88.5	207.77	233.36	0.665788	0.154834	N. truempyi	125-180
198	1210	A	23	2	93.0	94.5	207.83	233.42	0.750632	-0.0486951	N. truempyi	125-180
198	1210	A	23	2	97.5	99.0	207.875	233.465	0.79	0.18	N. truempyi	125-180
198	1210	A	23	2	105.0	106.5	207.95	233.54	0.65	-0.01	N. truempyi	125-180
198	1210	A	23	2	106.5	108.0	207.965	233.555	0.755362	0.120272	N. truempyi	125-180
198	1210	A	23	2	112.5	114.0	208.025	233.615	0.8	0.2	N. umbonifera	125-180
198	1210	A	23	2	117.0	118.5	208.07	233.66	0.946273	0.103701	N. truempyi	125-180
198	1210	A	23	2	120.0	121.5	208.1	233.69	0.62	0.06	N. truempyi	125-180
198	1210	A	23	2	120.0	121.5	208.1	233.69	0.77	0.17	N. umbonifera	125-180
198	1210	A	23	2	123.0	124.5	208.13	233.72	0.792555	0.128766	N. truempyi	125-180
198	1210	A	23	2	127.5	129.0	208.175	233.765	0.7	0.1	N. truempyi	125-180
198	1210	A	23	2	132.0	133.5	208.22	233.81	0.537	-0.047	N. truempyi	125-180
198	1210	A	23	2	135.0	136.5	208.25	233.84	0.68	-0.08	N. truempyi	125-180
198	1210	A	23	2	135.0	136.5	208.25	233.84	0.63	0.13	N. umbonifera	125-180
198	1210	A	23	2	138.0	139.5	208.28	233.87	0.696732	-0.100831	N. truempyi	125-180
198	1210	A	23	2	142.5	144.0	208.325	233.915	0.35	0.08	N. truempyi	125-180
198	1210	A	23	2	147.0	148.5	208.37	233.96	0.15556	-0.20534	N. truempyi	125-180
198	1210	A	23	3	0.0	1.5	208.4	233.99	0.68	0.13	N. truempyi	125-180
198	1210	A	23	3	3.0	4.5	208.43	234.02	0.692739	-0.0426795	N. truempyi	125-180
198	1210	A	23	3	7.5	9.0	208.475	234.065	0.45	-0.19	N. truempyi	125-180
198	1210	A	23	3	12.0	13.5	208.52	234.11	0.467153	-0.140935	N. truempyi	125-180
198	1210	A	23	3	15.0	16.5	208.55	234.14	0.55	0.03	N. truempyi	125-180
198	1210	A	23	3	18.0	19.5	208.58	234.17	0.544012	0.0645993	N. truempyi	125-180
198	1210	A	23	3	22.5	24.0	208.625	234.215	0.49	0.15	N. truempyi (2)	125-180
198	1210	A	23	3	22.5	24.0	208.625	234.215	0.49	-0.05	N. umbonifera	125-180
198	1210	A	23	3	27.0	28.5	208.67	234.26	0.442199	0.139795	N. truempyi	125-180
198	1210	A	23	3	30.0	31.5	208.7	234.29	0.4	0.1	N. truempyi	125-180
198	1210	A	23	3	30.0	31.5	208.7	234.29	0.46	0	N. umbonifera/truempyi	125-180
198	1210	A	23	3	33.0	34.5	208.73	234.32	0.389296	-0.0827837	N. truempyi	125-180
198	1210	A	23	3	37.5	39.0	208.775	234.365	0.35	-0.02	N. truempyi	125-180
198	1210	A	23	3	40.5	42.0	208.805	234.395	0.31	-0.11	N. truempyi	125-180
198	1210	A	23	3	45.0	46.5	208.85	234.44	0.23	0.06	N. truempyi	125-180
198	1210	A	23	3	48.0	49.5	208.88	234.47	0.581942	0.0405368	N. truempyi	125-180
198	1210	A	23	3	52.5	54.0	208.925	234.515	0.68	0.19	N. truempyi	125-180
198	1210	A	23	3	57.0	58.5	208.97	234.56	0.7	-0.04	N. truempyi	125-180
198	1210	A	23	3	60.0	61.5	209	234.59	0.661796	0.151826	N. truempyi	125-180
198	1210	A	23	3	63.0	64.5	209.03	234.62	0.87	0.22	N. truempyi	125-180
198	1210	A	23	3	67.5	69.0	209.075	234.665	0.902354	0.23805	N. truempyi	125-180
198	1210	A	23	3	72.0	73.5	209.12	234.71	0.81	0.19	N. truempyi	125-180
198	1210	A	23	3	75.0	76.5	209.15	234.74	0.856438	0.228024	N. truempyi	125-180
198	1210	A	23	3	80.0	81.5	209.2	234.79	0.83	0.35	N. truempyi	125-180
198	1210	A	23	3	95.0	96.5	209.35	234.94	0.81	0.34	N. truempyi	125-180
198	1210	A	23	3	105.0	106.5	209.45	235.04	0.884126	0.195475	N. truempyi	125-180
198	1210	A	23	3	110.0	111.5	209.5	235.09	0.88239	0.242061	N. truempyi	125-180
198	1210	A	23	3	120.0	121.5	209.6	235.19	0.79	0.23	N. truempyi	125-180
198	1210	A	23	3	130.0	131.5	209.7	235.29	0.900357	0.133779	N. truempyi	125-180
198	1210	A	23	3	145.0	146.5	209.85	235.44	0.73	0.19	N. truempyi	125-180
198	1210	A	23	4	5.0	7.0	209.95	235.54	0.564713	0.0310305	N. truempyi	125-180
198	1210	A	23	4	10.0	12.0	210	235.59	0.678765	0.0234925	N. truempyi	125-180
198	1210	A	23	4	20.0	22.0	210.1	235.69	0.75	0.04	N. truempyi	125-180
198	1210	A	23	4	30.0	32.0	210.2	235.79	0.712702	-0.233174	N. truempyi	125-180
198	1210	A	23	4	60.0	62.0	210.5	236.09	0.890376	-0.0186169	N. truempyi	125-180
198	1210	A	23	4	70.0	72.0	210.6	236.19	0.72	0.19	N. umbonifera	125-180
198	1210	A	23	4	80.0	82.0	210.7	236.29	0.6	0.03	N. truempyi	125-180
198	1210	A	23	4	85.0	87.0	210.75	236.34	0.909341	0.0615915	N. truempyi	125-180
198	1210	A	23	4	95.0	97.0	210.85	236.44	0.93	-0.02	N. truempyi	125-180
198	1210	A	23	4	95.0	97.0	210.85	236.44	0.96	-0.01	N. umbonifera/truempyi	125-180
198	1210	A	23	4	115.0	117.0	211.05	236.64	0.613715	-0.439917	N. truempyi	125-180
