# Supplementary material for: The Impact of the Latest Danian Event on Planktic Foraminiferal Faunas at ODP Site 1210 (Shatsky Rise, Pacific Ocean)
Source: PLoS One. 2015 Nov 25;10(11):e0141644. doi: 10.1371/journal.pone.0141644 (PMC4659543; doi:10.1371/journal.pone.0141644)
Supplement: S4 Table — Carbonate content, fragmentation, coarse fraction, planktic foraminifera proportion, planktic foraminifera number, planktic foraminifera accumulation rate, sedimentation rate and the two diversity indexes simple diversity and Shannon H’. Data are used in Fig 4. (XLSX) [file pone.0141644.s004.xlsx]

## Sheet: S4 parameters
depth [mbsf]	depth [rmcd]	caco3 [w%]	%F	CF [%]	% pl. Foraminifera	PFN [# g^(-1)]	PFAR [g kyr^(-1) cm^(-2)]	SR [cm/kyr]	Shannon_H	Taxa_S
231.89	206.3	92.8163	14.0167	1.31514	96.7742	6527.05	-	0.29	1.997	20
231.99	206.4	91.2468	13.5831	3.15132	98.7404	6415.6	5017.51	0.64	2.067	18
232.09	206.5	90.6774	14.7982	3.47844	98.817	5065.6	3961.7	0.64	1.847	16
232.19	206.6	95.0041	12.7273	6.96864	99.1379	17630	13788.1	0.64	2.159	20
232.29	206.7	93.6872	6.21118	5.03515	98.6423	14689.7	11488.5	0.64	2.328	20
232.59	207	94.2124	12.761	5.58266	98.9113	13814	8524.62	0.51	1.868	15
232.69	207.1	94.3427	6.68449	4.1338	98.8827	12149	7497.15	0.51	2.365	20
232.84	207.25	94.421	6.66667	5.31112	98.7492	13996	8636.93	0.51	2.084	17
233.09	207.5	95.6984	12.9841	2.54545	98.3932	5556.4	3227.16	0.48	2.031	18
233.19	207.6	94.8761	12.1134	1.6443	97.5629	4124.7	2395.63	0.48	2.047	18
233.315	207.725	95.3143	4.68227	4.28419	99.1174	9707.3	5638	0.48	2.143	16
233.36	207.77	93.652	14.1141	1.23457	98.0448	3013	1749.95	0.48	2.239	18
233.42	207.83	93.4793	4.4405	4.48179	99.4195	8768	5092.45	0.48	2.354	19
233.465	207.875	95.0335	13.1635	1.89906	98.9367	3404.8	3721.13	0.48	1.653	14
233.54	207.95	92.8692	10.7914	3.12164	98.666	6406.9	2720.8	0.48	1.836	16
233.555	207.965	93.6546	11.8393	2.00105	99.0764	4684.57	3448.27	0.48	2.281	22
233.615	208.025	93.0348	9.63542	2.27273	98.3838	5150.3	2991.29	0.48	1.756	15
233.66	208.07	93.0012	8.51064	3.30931	99.0886	7344.5	4265.69	0.48	2.235	23
233.69	208.1	94.9273	8.46682	6.60964	99.5965	13271	7707.8	0.48	1.752	16
233.72	208.13	94.88	10.8108	4.10427	99.2326	9371	5442.68	0.48	2.106	18
233.765	208.175	92.7991	10.6811	3.39902	99.0426	7700.6	4472.51	0.48	2.018	16
233.81	208.22	93.0369	9.84615	2.16438	98.6161	5484.6	3185.46	0.48	1.965	18
233.84	208.25	94.3947	5.93081	5.46463	99.3278	9647.3	5603.15	0.48	2.26	20
233.87	208.28	93.755	9.66057	2.85215	98.9487	6444.7	3743.08	0.48	1.815	14
233.915	208.325	93.6096	2.9106	2.28426	99.0228	3792.9	2202.92	0.48	2.203	18
233.96	208.37	92.5019	0.578035	2.23355	99.3692	5345	-	0.48	1.841	17
233.99	208.4	89.0847	6.875	5.03397	99.6638	11780	-	0.39	2.121	15
234.02	208.43	84.7526	9.09091	2.46126	99.5752	6223	2863.82	0.39	1.88	17
234.065	208.475	91.2621	2.81195	6.60611	99.5248	14613	6724.9	0.39	2.177	18
234.11	208.52	94.2186	10.219	2.05333	98.9841	4825	2220.46	0.39	1.642	13
234.14	208.55	93.8955	4.15648	5.92885	99.7342	13222	6084.76	0.39	2.081	16
234.17	208.58	92.938	5.12295	5.16842	99.7679	7619.4	3506.45	0.39	1.855	16
234.215	208.625	94.666	1.29032	13.4257	99.5775	33926	15612.7	0.39	2.214	19
234.26	208.67	95.172	2.30179	10.866	99.7355	26970	12411.6	0.39	2.048	18
234.29	208.7	93.6355	5.81717	7.42846	99.8467	16494	7590.54	0.39	2.166	18
234.32	208.73	92.8222	3.29218	6.30415	99.8653	17974	8271.63	0.39	2.143	20
234.365	208.775	91.7089	5.03356	7.8637	99.596	15825	7282.66	0.39	2.238	20
234.395	208.805	87.017	9.56376	1.23288	98.8462	2362.7	1115.19	0.4	1.975	17
234.44	208.85	84.3161	8.1749	3.46904	99.141	8862.4	4183.05	0.4	2.348	20
234.47	208.88	91.4113	13.4021	2.52463	98.981	5517.2	2604.12	0.4	2.049	21
234.515	208.925	91.4394	1.70132	9.00322	99.6763	17835	8418.12	0.4	2.247	19
234.56	208.97	94.4733	5.2356	3.63392	99.3694	6236.3	2943.53	0.4	2.155	21
234.59	209	94.0448	3.23194	8.88057	99.7698	22168	10463.3	0.4	2.243	20
234.62	209.03	94.1828	3.87244	3.27639	99.1648	7563.1	3569.78	0.4	2.143	18
234.665	209.075	94.6629	5.12821	9.26421	99.525	20591	9718.95	0.4	2.262	21
234.71	209.12	94.8282	0.921659	6.66154	99.7489	14102	6656.14	0.4	2.466	21
234.74	209.15	94.4171	5.61331	7.33242	99.5825	15899	7504.33	0.4	2.344	22
234.79	209.2	94.2748	2.20588	10.0803	99.8838	21861	10576.4	0.41	2.381	21
234.94	209.35	93.8623	6.91244	6.69654	99.3674	12873	6227.96	0.41	2.265	20
235.04	209.45	94.2559	3.73832	2.82171	99.3499	5110.1	2472.27	0.41	1.965	18
235.19	209.6	94.5908	0.196078	4.58496	98.999	9762.1	5644.45	0.49	2.113	21
235.44	209.85	94.427	8.4507	8.14577	99.6356	13376	7734	0.49	2.133	19
235.54	209.95	92.4117	8.77944	2.58793	98.7069	4276.2	2432.69	0.49	1.659	19
235.69	210.1	93.0648	13.4921	1.97145	97.4667	4215.4	1370.34	0.28	2.424	21
236.19	210.6	93.0297	6.14887	4.68964	98.941	10150	3299.56	0.28	1.902	18
236.29	210.7	93.6724	13.4565	4.59701	98.9115	8020.8	2607.4	0.28	2.083	17
236.34	210.75	94.5322	5.44662	4.8817	99.3685	10072	3274.21	0.28	2.197	21
236.44	210.85	93.7289	3.63248	7.99632	99.7024	21224	6899.5	0.28	2.155	19
236.59	211	94.3101	8.88031	3.25239	99.1808	8733.2	2838.99	0.28	1.944	17
