# Supplementary material for: The Impact of the Latest Danian Event on Planktic Foraminiferal Faunas at ODP Site 1210 (Shatsky Rise, Pacific Ocean)
Source: PLoS One. 2015 Nov 25;10(11):e0141644. doi: 10.1371/journal.pone.0141644 (PMC4659543; doi:10.1371/journal.pone.0141644)
Supplement: S5 Table — Simple planktic foraminifera count data as used in Figs 7 and 9 with fraction size. (XLSX) [file pone.0141644.s005.xlsx]

## Sheet: S5 PF counts
depth [mbsf]	depth [rmcd]	fraction of whole sample	Acarinina subsphearica	Acarinina strabocella	Acarinina nitida	Chilogulembelina sp.	Chiloguembelina subtrianggularis	Eoglobigerina spiralis	Globanomalina sp.	Globanomalina compressa	Globanomalina ehrenbergi	Globanomalina imitata	Globanomalina pseudomenardii	Globanomalina cf. pseudomenardii	Globanomalina chapmani	Igorina sp.	Igorina albeari	Igorina pusilla	Igorina tadjikistanensis	Morozovella sp.	Morozovella angulata	Morozovella aequa	Morozovella acuta	Morozovella acutispira	Morozovella apanthesma	Morozvella conicotruncata	Morozovella occlusa	Morozovella praeangulata	Morozovella pasionensis	Morozovella velascoensis	Parvularugolobigerina alabamensis	Praemurica sp.	Praemurica inconstans	Praemurica praecursoria	Praemurica uncinata	Parasubbotina sp.	Parasubbotina pseudobulloides+variospira	Parasubbotina varianta	Parasubbotina spp.	Subbotina sp.	Subbotina cancellata	Subbotina triangularis	Subbotina triloculinoides	Subbotina velascoensis	indet	PF total
206.3	231.89	64										2	1		6		37	8		3	153	24		5	2	4	98	4	1	6							21	16	37	2	3	3	5	6	1	411
206.4	231.99	64										1			4		17	3			133	2		25	5	10	75	6	3	5						2	44	10	56	1	6		6	11		369
206.5	232.09	128													7		14	4			183			4	5	14	36	49		3						1	26	8	35	6	10	4	4	2		380
206.6	232.19	256											2		2		29	5			112	6	2	12	6	8	39	8	2	3		1				1	67	3	71	4	9	2	5	8		336
206.7	232.29	256									1	1	6		3		50	13			89	9		7	3	3	30	17			1						27	15	42	3	5	3	8	7	1	302
207	232.59	256													11		21	12		2	183			7	5	15	11	43		1						2	32	13	47	2	7	7	2			376
207.1	232.69	256									3		2		9		18	11		2	102	7		16	10	4	51	25	2	2							46	5	51	1	11	2	14	6		349
207.25	232.84	256									1				11		29	7		4	172			9	14	17	17	33		2					1	1	33	11	45	2	45	5	5		1	420
207.5	233.09	128										1		1	7		22	5		4	160			2	7	19	28	41	1	3						3	26	7	36		32	3	6	2	3	382
207.6	233.19	64									1						13	24		1	142	5	1	9	20	3	43	31	4	1						1	21	2	24	1	4		8	6		341
207.725	233.315	128													3		21	4		1	103			3	9	25	21	25		3			1			6	24	8	38	1	11	2	9		5	285
207.77	233.36	64											1		5		16	16			93	2		8	15	4	31	24	2	4							40	1	41	1	3		16	4		286
207.83	233.42	64		2									1		6		75	21			127	6		15	13		51	31	1	3						1	88	16	105	8	23	7	31	11	1	538
207.875	233.465	32									1		11		8		44	9	1	1	213				3	12	1	16								4	28	34	66	5	27	1			1	409
207.95	233.54	64							1			1	1	1	6		30	6		7	180			1	10	25	9	12		5						3	24	31	58	4	15	1	1			372
207.965	233.555	42.666									1	6	5		10		32	26	1		156	9		4	3	4	20	40	2	3						2	38	20	60	1	11	1	15	7		417
208.025	233.615	64													2		45	6			163			1	3	27	4	16		2			1			4	29	25	58	5	6		3		5	347
208.07	233.66	64		4				1			1	4	3		4		14	17			144	4	2	9	14	11	37	47		1						2	75	5	82	4	12	2	10	2	1	430
208.1	233.69	128		1			1		1		1			1	4		56	4		1	186			1		18	4	20		2						5	37	37	79	3	14		2		2	400
208.13	233.72	85.333						2	1				1		2		12	26			144	3		8	4	12	42	34		6							64	9	73	6	9		7	4		396
208.175	233.765	128		1										2	9		75	8		3	204			6	6	44	16	44	1	3						7	68	60	135	4	16	1			1	577
208.22	233.81	64						1				2			2		12	26			111			2	5	11	14	34		1							57	3	60	3	3	1	3	2		293
208.25	233.84	64		2										1	6		67	25	2	6	133			9	6	39	24	101	2	4			5			3	71	37	111	2	16	1	1	1	8	571
208.28	233.87	64							1						2		16	15		1	150			4	9	9	16	47		3						1	62	4	67		3			3		346
208.325	233.915	32												1	11		58	11	1	2	122			6	6	22	37	66	1	4			1			3	69	24	96	2	16	1		1	3	467
208.37	233.96	64										2	1		1		15	9	1		151	1		6	4	5	26	43		4							62	6	68				7			344
208.4	233.99	128		1										2	4		31	8		1	89			3	8	9	32	29					1			2	45	12	59	3	10		2		8	298
208.43	234.02	64							1			4	1		2		20	10			142	7		4	3	18	17	13		1							64	5	69	1			1	6		320
208.475	234.065	64		4							1			1	18		51	17		1	143			3	7	29	27	69	1	2						5	123	27	155	1	14		8	1	1	553
208.52	234.11	42.666													1		24	20			175				3	12	28	20								2	74	2	78	3	2		1	2		369
208.55	234.14	128		2							1			2	12		53	10		1	130			6	2	13	29	28					1			2	68	10	80	1	19		4			392
208.58	234.17	64							2		1	4	1		1		40	28			170				3	27	26	22								1	120	8	129		1		5	3		463
208.625	234.215	256		3			3		1		2				7		39	6		3	72			1	7	6	19	30		1			1				75	11	86	1	11	2	5			306
208.67	234.26	256						1	1		2	6			4		26	47			119	1			2	32	18	22									85	4	89	1	4	2	3	2		382
208.7	234.29	256		1							1	2			7		47	9			84				3	15	9	33		4					1	4	82	10	96	1	17	3	7			340
208.73	234.32	128			2				4	4	1		1		7		35	49			119	1		2	2	37	37	17					1				117	7	124	3	12	1	11			470
208.775	234.365	64		2							3	1			7		84	25			130			6	7	21	11	73	1	1			7				118	26	144	4	19	5	13		2	566
208.805	234.395	16			1					4			2		2		33	82			189				4	34	38	41					1		1	3	83	10	96	3	6			2		539
208.85	234.44	64									1			1	2		63	27	2	2	129			14	5	27	20	59	2	1			9		21	2	58	15	75	1	10	6	5		2	483
208.88	234.47	42.666						1	1	2	1				2		23	60	2		154				2	26	8	17					3	4	7	8	72	6	86	2	6	2	8	3		420
208.925	234.515	128									1	1					10	35	7	2	127			4	27	13	14	121					8		14	4	61	14	79	3	35	3	10	1	5	520
208.97	234.56	64		1			1			5	1				2		19	54	2		125			2	6	3	14	37							10	1	46	5	52	3	7	1	13	3	1	362
209	234.59	128		5							1	1			5		16	36	14	2	140			2	20	16	19	106					1		9	3	69	14	86	1	22	2	5			509
209.03	234.62	64		3											2		18	50			110	1		2	5	15	12	78					1		20	1	77	10	88	1	9		6	1		422
209.075	234.665	128		1		1	1				5				8		6	27	10	1	111			2	14	17	13	105		1			5		4	5	90	16	111	2	24	4	7		1	481
209.12	234.71	128							1	2	3			1	9		14	53	1		90	6		16	10	13	12	65						6	24	1	61	3	65	2	13	2	20	3		430
209.15	234.74	128		3							2				4		24	25	4	1	122			9	6	21	25	79	1	1			3		33	3	55	10	68		15	5	1	1	1	454
209.2	234.79	128		1				1		3	3			3	22		33	80	2		138			15		21	15	56					2		35		57	4	61		9	2	25	8		532
209.35	234.94	128		11							1				4		7	20	8	1	96			5	5	20	11	101	2			2	2		48		33	6	39		14	1	4		2	404
209.45	235.04	32							1	8	3				5		14	104	1		155			1		22	2	121						1	29		16	6	22	1	9		9	4	3	515
209.6	235.19	64		2				6		4	2				6		12	125	1		112					10	2	106				1	3	9	45	1	24	5	30	5	20	2	4	1	1	509
209.85	235.44	128		16				7		1							2	52	1		35	4			5	6		109				1	7	21	94		10	10	20		5	1	2		1	390
209.95	235.54	85.333		21				1				3					1	32	6	1	26	2			3	1	1	219					6	7	81	1	9	1	11			1		3		426
210.1	235.69	42.666	2	3				12									11	50	4		58	7			5	13		86		1			18	8	65	4	53	16	73		15	1	1	3		436
210.6	236.19	256						3	1	6					3			1			13	1		2	8	3		114					11	10	70	2	27	9	38	2	1	2		1		290
210.7	236.29	204.8		1						7					3			15			79				5	7	14	100					20	2	35		22	2	24	5	6		4	1		328
210.75	236.34	170.666		7				4	2	1					1		2	20	4	1	63	3			2	18	4	109					19	9	112		17	17	34	2	13		1	3		434
210.85	236.44	256		8				11		4					2			28			22	1			7	2		152					8	11	74	1	67	26	94	1	7	5	12	1	1	451
211	236.59	128		16				7		2					1			10			11				13	3		162				1	25	7	123	3	57	19	79	3	4		2	3		472
